# Supplementary material for: Comparison of ROX, HROX, and delta-HR indices to predict successful weaning from high-flow oxygen therapy in hospitalized patients with COVID-19 pneumonia
Source: PLoS One. 2024 Feb 15;19(2):e0297624. doi: 10.1371/journal.pone.0297624 (PMC10868811; doi:10.1371/journal.pone.0297624)
Supplement: S1 File — (XLSX) [file pone.0297624.s001.xlsx]

## Sheet: COVID
number	Sex	age	underlying							BW	Ht	BMI	SpO2	FiO2	RR	ROX index	HR baseline	HR at 2.00	delta HR	delta %	ROX-heart index	wean success	HR after wean 1 hr	HR after wean 1 day	HR after wean 2 days	SpO2/FiO2	HROX	deltaHR%	CRP	Cr	Na	K	Hct	wbc	Plt	SOFA	APACHE
			DM	HT	CAD	DLP	CKD	COPD	other
1	1	29	0	0	0	0	0	0	0	115	178	36.2959	98	0.3	19	17.193	70	68	2	0.02	0.48	1	72	98	100	326.667	34.386	2	221.39	0.86				4.4	258	2	0
2	1	28	0	0	0	0	1	0	0				97	0.21	24	19.246	89	80	9	0.1	1.92	1	86	79	82	461.905	192.46	10		7.33				3.9	119	4	11
3	1	58	0	1	0	1	0	0	0	80	165	29.3848	97	0.4	15	16.1667	80	60	20	0.25	4.025	1	80	88	88	242.5	404.167	25		1.21			39.8	11.4	232	3	0
4	1	58	1	1	0	1	0	0	0	80	160	31.25	98	0.4	14	17.5	90	61	29	0.322222	5.63889	1	70	61	73	245	563.889	32.2222	27.6	0.57	137	3.9	42.6	6	231	2	5
5	1	54	1	0	0	1	0	0	0	55	152	23.8054	99	0.3	20	16.5	60	69	-9	-0.15	-2.475	1	56	63	70	330	-247.5	-15		0.58	136	3.6	36.3	10.2	885	1	10.2
6	1	57	0	0	0	0	0	0	0	75	168	26.5731	95	0.5	23	8.26087	80	79	1	0.0125	0.103261	1	89	88	90	190	10.3261	1.25		1	130	4.6	42.6	14.7	224	2	2
7	1	63	0	1	0	0	0	0	0	79	175	25.7959	99	0.4	20	12.375	90	80	10	0.111111	1.375	1	80	100	90	247.5	137.5	11.1111		0.89	134	3.4	46	6.4	282	2	5
8	2	58	0	0	0	0	0	0	0	65	155	27.0552	100	0.4	13	19.2308	60	50	10	0.166667	3.20513	1	68	59	60	250	320.513	16.6667		0.45	133	3.7	33	13	259	2	7
9	2	60	1	1	0	1	0	0	0				95	0.5	25	7.6	81	80	1	0.0123457	0.0938272	0				190	9.38272	1.23457	145.66	1	132	5.2	43	8.5	305	2	6
10	1	32	0	0	0	0	0	0	0	100	177	31.9193	100	0.21	20	23.8095	90	40	50	0.55	13.09	1	74	47	0	476.19	1309.52	55	46.05	1	134	3.1	53	6.7	169	0	3
11	2	44	0	0	0	0	0	0	0	85	154	35.8408	100	0.35	25	11.4286	101	61	50	0.49	5.65	1	67	68	0	285.714	560	49		0.76	135	3.1	39	6.4	212	2	2
12	2	85	0	0	0	0	0	0	anemia, OA knee	50	155	20.8117	99	0.4	26	9.51923	86	62	24	0.28	2.66	1	76	69	0	247.5	266.538	28	2.18	0.91	141	3.6	27	3.8	156	2	9
13	1	54	0	0	0	0	0	0	0	85	173	28.4005	97	0.4	22	11.0227	90	66	24	0.26	2.92	1	76	80		242.5	286.591	26	79.23	1.3	134	3.2	46.7	5.2	137	3	4
14	2	57	0	0	0	1	0	0	allergic rhinitis				95	0.3	35	9.04762	99	74	25	0.25	2.28	1	71	69		316.667	226.19	25	166.2	0.62	139	3.1	40.7	3.8	175	2	7
15	2	67	0	0	0	0	0	0	0	45	155	18.7305	99	0.3	17	19.4118	100	52	48	0.48	9.31	1	58	56		330	931.765	48	19.59	0.86	132	3.7	40.5	3.5	206	2	5
16	2	52	1	0	0	0	0	0	0	70	165	25.7117	97	0.3	18	17.963	63	47	16	0.25	1.97	1	52	65	57	323.333	449.074	25	42.3	0.62	140	4.4	41	3.9	230	1	4
17	1	64	1	1	0	0	0	0	0	78	172	26.3656	95	0.3	24	13.1944	75	67	8	0.1	1.31	1	68	60	66	316.667	131.944	10		1.95	134	4.2	43.7	4	121	2	7
18	1	51	1	0	0	0	0	0	gout				98	0.3	21	15.5556	96	70	26	0.27	4.21	1	70	89	99	326.667	420	27		1.96	139	4.6	40	11.3	406	2	6
19	1	35	1	0	0	0	0	0	0	100	173	33.4124	97	0.5	21	9.2381	79	58	21	0.26	2.44	1	76	80	93	194	240.19	26	13.03	0.76	131	4.5	46.2	8.7	322	2	1
20	1	88	0	1	0	0	1	0	0				95	0.5	28	6.78571	90	101	-11	0.12	-0.66	0				190	81.4286	12	139	1.58	137	3.7	41.3	6.9	247	3	13
21	1	27	0	0	0	0	0	0	obesity	135	182	40.7559	98	0.21	20	23.3333	50	40	10	0.2	4.66	1	60			466.667	466.667	20	6.66	1	135	3.9	41.5	7.5	300	0	3
22	1	70	1	1	0	1	0	0	0	79	176	25.5036	97	0.3	14	23.0952	66	58	8	0.09	2.09	1	77	88	81	323.333	207.857	9	31.13	1.4	139	4	46.5	4.1	98	2	8
23	2	58	1	1	0	0	0	0	0	75	156	30.8185	95	0.5	24	7.91667	70	82	-12	-0.17	-1.08	0				190	-134.583	-17	53.52	0.66	133	3.4	36.6	13.5	272	2	6
24	2	49	0	0	0	0	0	0	0	130	162	49.5351	97	0.21	20	23.0952	64	42	22	0.34	7.9	1	61			461.905	785.238	34	61.74	0.43	134	3.8	43.9	10.1	279	0	6
25	1	44	0	0	0	0	0	0	0	70	168	24.8016	95	0.21	20	22.619	81	56	25	0.3	6.97	1	75			452.381	678.571	30	18.63	0.77	135	4.2	45.3	12	355	0	0
26	1	52	0	1	0	1	0	0	0	65	160	25.3906	100	0.21	18	26.455	102	50	52	0.5	13.22	1	83			476.19	1322.75	50	154.28	0.77	135	3.3	40.9	5	222	0	3
27	1	28	0	0	0	0	0	0	asthma	60	175	19.5918	97	0.35	16	17.3214	85	48	37	0.43	7.44	1	76	57		277.143	744.821	43	93.86	0.72	138	4.5	41.7	11.3	145	2	0
28	1	63	1	1	0	0	0	0	0	75	165	27.5482	97	0.4	25	9.7	79	73	6	0.07	0.66	1	105	94		242.5	67.9	7	94.18	0.7	144	4.1	44.5	14.7	287	2	4
29	1	84	0	1	0	0	0	0	BPH	56	163	21.0772	100	0.5	14	14.2857	90	66	24	0.27	3.78	1	72	75	82	200	385.714	27	88.56	1.12	142	3.4	37.3	3.7	132	2	8
30	1	78	0	0	0	0	0	0	0	64	165	23.5078	95	0.5	24	7.91667	92	90	2	0.02	0.16	0				190	15.8333	2	60.32	0.64	131	3.7	47	3.2	193	2	8
31	1	44	0	0	0	0	0	0	0	82	160	32.0312	99	0.3	21	15.7143	75	47	28	0.37	5.86	1	58			330	581.429	37	42.67	0.51	130	3.4	38.4	8.1	397	1	3
32	2	67	0	0	0	0	0	0	oa knee, spinal stenosis	56	160	21.875	99	0.3	17	19.4118	88	59	29	0.32	6.39	0	64	69	70	330	621.176	32	56.6	0.59	138	3.5	30	4.5	206	1	7
33	1	81	0	0	0	0	0	0	old CVA	57	160	22.2656	95	0.5	29	6.55172	98	60	28	0.28	1	0				190	183.448	28	16.87	1.42	134	3.4	43.8	6.4	136	3	8
34	2	69	1	1	0	1	1	0	0	54	150	24	100	0.4	13	19.2308	65	73	-8	-0.12	-2.36	1	63	61	72	250	-230.769	-12	12.32	3.21	137	3.7	25	5.5	141	4	15
35	2	44	1	1	0	0	0	0	0	120	150	53.3333	100	0.35	16	17.8571	101	72	29	0.28	5	1	88	91	100	285.714	500	28	132.82	0.4	137	5.5	46.5	15.5	433	2	5
36	2	36	0	0	0	0	0	0	0	70	156	28.764	95	0.5	22	8.63636	75	76	-1	-0.01	-0.05	0				190	-8.63636	-1	2.12	0.39	137	3.6	35.7	24.7	362	2	4
37	2	69	0	0	0	1	0	0	0	74	159	29.271	100	0.3	17	19.6078	80	49	31	0.3875	7.59804	1	52	90		333.333	759.804	38.75	44.67	0.57	138	4.2	44.5	10.4	270	1	7
38	1	44	0	0	0	0	0	0	0	85	161	32.7919	94	0.3	17	18.4314	69	54	15	0.217391	4.00682	1	76	80	60	313.333	400.682	21.7391	135.58	0.83	134	3.2	41.6	11.9	319	1	3
39	2	44	0	0	0	0	0	0	0	56	150	24.8889	100	0.3	25	13.3333	96	79	17	0.177083	2.36111	1				333.333	236.111	17.7083	52.22	0.64	134	3.2	42	3.4	83	1	2
40	2	67	1	1	1	0	0	0	0	70	150	31.1111	100	0.3	22	15.1515	79	56	23	0.291139	4.4112	1	49	67	74	333.333	441.12	29.1139	170.94	0.68	133	3.9	39.3	5.1	270	1	5
41	1	78	0	1	0	0	1	0	0	84	176	27.1178	97	0.5	26	7.46154	80	68	12	0.15	1.11923	0				194	111.923	15	101.91	1.14	131	3.5	38.4	4.6	150	2	7
42	2	91	0	1	0	1	1	0	0	80	160	31.25	100	0.3	16	20.8333	98	78	20	0.204082	4.2517	1	91	80	82	333.333	425.17	20.4082	180.91	1.62	141	3.6	40	6.9	224	2	10
43	1	64	0	0	0	0	0	0	0	66	160	25.7812	96	0.5	43	4.46512	100	106	-6	-0.06	-0.267907	0				192	-26.7907	-6	34.21	1.37	136	3.6	41.5	6.4	164	2	6
44	1	36	1	1	0	1	0	0	0				95	0.5	26	7.30769	82	86	-4	-0.0487805	-0.356473	0				190	-35.6473	-4.87805	78.21	0.9	131	2.9	43.8	8.6	234	2	3
45	2	75	0	1	0	0	0	0	hyperthyroid	70	155	29.1363	97	0.4	24	10.1042	88	72	16	0.181818	1.83712	0				242.5	183.712	18.1818	139.86	0.61	119	3.6	36.4	5.5	162	2	9
46	2	67	0	0	0	0	0	0	0	61	158	24.4352	96	0.5	34	5.64706	89	69	20	0.224719	1.269	0				192	126.9	22.4719	189.4	0.7	133	3.3	38.6	6.2	260	2	7
47	1	54	1	1	0	1	0	0	0	58	160	22.6562	90	0.9	34	2.94118	112	120	-8	-0.0714286	-0.210084	0				100	-21.0084	-7.14286	114.37	1.1	133	4.3	43.7	8.5	322	1	3
48	2	44	0	0	0	0	0	0	0	85	154	35.8408	93	0.5	26	7.15385	110	60	50	0.454545	3.25175	0				186	325.175	45.4545	176.29	0.97	133	4.3	42.8	3.7	194	2	3
49	2	49	0	0	0	0	0	0	0	55	150	24.4444	95	0.5	28	6.78571	79	112	-33	-0.417722	-2.83454	0				190	-283.454	-41.7722	61.96	0.73	144	2.9	35.85	12.3	468	2	5
50	1	64	1	1	1	1	0	0	0				95	0.6	23	6.88406	90	96	-6	-0.0666667	-0.458937	0				158.333	-45.8937	-6.66667	0.77	0.79	144	4.4	50	14.6	76	2	5
51	1	58	1	1	0	0	0	0	0	70	170	24.2215	97	0.4	20	12.125	100	84	16	0.16	1.94	1				242.5	194	16	190	0.73	145	3.2	43	16.8	337	2	5
52	2	54	0	0	0	0	0	0	0	68	158	27.2392	99	0.4	20	12.375	100	80	20	0.2	2.475	1				247.5	247.5	20	74.12	0.62	137	3.6	40	9.7	315	2	2
53	1	54	0	0	0	0	0	0	0	60	165	22.0386	100	0.4	20	12.5	80	70	10	0.125	1.5625	1				250	156.25	12.5	141.72	1.09	138	3.6	35.5	5.7	133	2	2
54	1	50	0	0	0	0	0	0	0	107	187	30.5985	98	0.3	20	16.3333	101	90	11	0.108911	1.77888	1				326.667	177.888	10.8911	60.79	1	134	3.5	41.4	3.8	145	2	2
55	2	61	1	1	0	1	0	0	0	67	155	27.8876	98	0.4	20	12.25	90	80	10	0.111111	1.36111	1	75	70	70	245	136.111	11.1111	55.91	1.3	141	3.1	39	5.3	290	3	4
56	2	55	0	0	0	0	0	0	0	70	158	28.0404	97	0.3	20	16.1667	110	70	40	0.363636	5.87879	1	75	80	70	323.333	587.879	36.3636	44.21	0.96	134	3.8	41	6.6	242	2	5
57	1	70	1	0	0	1	0	0	0	62	160	24.2188	99	0.3	20	16.5	88	70	18	0.204545	3.375	1	70	72	74	330	337.5	20.4545	114.52	0.78	123	3.2	34.9	10.3	188	1	8
58	2	89	1	1	0	1	0	0	0	70	170	24.2215	95	0.4	20	11.875	82	63	19	0.231707	2.75152	1	70	60	58	237.5	275.152	23.1707	151.63	0.91	140	4.4	33	7.5	202	2	6
59	2	69	1	1	0	1	0	0	0	61	155	25.3902	97	0.3	20	16.1667	92	79	13	0.141304	2.28442	1	80	83	100	323.333	228.442	14.1304	103.5	0.78	130	3.6	34	3.3	160	2	5
60	2	64	1	1	0	1	1	0	0	52	150	23.1111	97	0.21	10	46.1905	99	64	35	0.353535	16.33	1	78	78	78	461.905	1633	35.3535	232.54	19.84	136	4.4	29.3	3.4	140	6	10
61	1	24	0	0	0	0	0	0	0	90	175	29.3878	99	0.3	18	18.3333	100	60	40	0.4	7.33333	1	65	70		330	733.333	40	48.19	0.94	132	4.8	46	8.7	295	0	1
62	1	43	0	0	0	0	0	0	0	80	175	26.1224	100	0.4	21	11.9048	110	70	40	0.363636	4.329	1	75	80	70	250	432.9	36.3636	111.79	0.9	126	3.6	31.3	3.7	311	2	4
63	1	62	0	0	0	0	0	0	0	69	170	23.8754	94	0.3	19	16.4912	105	65	40	0.380952	6.28237	1				313.333	628.237	38.0952	127.25	0.54	129	4.2	44.8	5.8	120	1	7
64	1	64	0	0	0	0	0	0	0	60	170	20.7612	99	0.4	19	13.0263	108	70	38	0.351852	4.58333	1	60	70	70	247.5	458.333	35.1852	102.86	0.97	139	4.4	39.4	6.3	220	2	3
65	2	49	0	0	0	0	0	0	0				94	0.5	30	6.26667	130	110	20	0.153846	0.964103	0				188	96.4103	15.3846	256.55	0.51	139	2.6	29.6	14.9	341	1	12
66	1	85	0	0	0	0	0	0	0	50	165	18.3655	94	0.3	26	12.0513	84	95	-11	-0.130952	-1.57814	1	120	90	85	313.333	-157.814	-13.0952	230.48	1.66	129	4.8	36.2	11.5	261	2	13
67	2	64	0	0	0	1	0	0	OSA, hashimoto	75	150	33.3333	100	0.4	14	17.8571	97	71	26	0.268041	4.78645	1	81	95	98	250	478.645	26.8041		1.27	128	3.9	35.2	7.6	326	3	5
68	1	64	0	0	0	1	0	0	0	83	158	33.2479	99	0.4	17	14.5588	83	50	33	0.39759	5.78845	1	61	60	64	247.5	578.845	39.759	99.39	1.07	133	3.6	38.1	8.7	278	2	3
69	1	100	1	1	0	0	0	0	0	63	150	28	96	0.5	20	9.6	100	78	22	0.22	2.112	1	75	80	68	192	211.2	22	151	0.75	129	4.1	35.5	9.4	357	2	8
70	1	72	1	1	0	0	1	0	0	70	170	24.2215	95	0.5	30	6.33333	85	96	-11	-0.129412	-0.819608	0				190	-81.9608	-12.9412	1.37	11	137	4.7	27.6	3.5	110	6	17
71	2	85	0	1	0	0	0	0	0	120	168	42.517	95	0.3	22	14.3939	110	75	35	0.318182	4.57989	1	70	72	75	316.667	457.989	31.8182	121.95	1.57	136	3.2	47	13.1	184	2	14
72	2	52	0	1	0	0	0	0	0	108	168	38.2653	96	0.21	14	32.6531	110	81	29	0.263636	8.60853	1	80	80	100	457.143	860.853	26.3636	75.22	0.7	133	3.5	41	13	447	0	4
73	2	59	1	1	0	0	1	0	0	74	155	30.8012	97	0.21	19	24.3108	60	57	3	0.05	1.21554	1	55	54	60	461.905	121.554	5	147.39	2.57	138	3.3	39.2	5.3	152	2	11
74	2	51	1	0	0	1	0	0	0	78	165	28.6501	98	0.4	20	12.25	120	75	45	0.375	4.59375	1	77	65	68	245	459.375	37.5	48.67	1	133	4.5	38.9	3.6	135	2	4
75	1	58	0	1	0	0	0	0	0	62	165	22.7732	99	0.4	23	10.7609	99	71	28	0.282828	3.04348	1	65	73	70	247.5	304.348	28.2828	151.66	0.9	134	3.9	38.9	9	272	2	3
76	2	62	0	0	0	0	0	0	0	57	151	24.9989	94	0.5	24	7.83333	80	95	-15	-0.1875	-1.46875	0				188	-146.875	-18.75	46.49	0.69	130	3.1	40.4	4.1	147	2	4
77	2	75	1	1	0	1	0	0	0	75	155	31.2175	94	0.5	33	5.69697	90	95	-5	-0.0555556	-0.316498	0				188	-31.6498	-5.55556	99.35	0.82	133	4.3	41.7	5.9	174	2	7
78	1	26	0	0	0	0	0	0	0	75	163	28.2284	100	0.4	20	12.5	75	70	5	0.0666667	0.833333	1	70	65	68	250	83.3333	6.66667	40.24	0.82	135	3.8	41.2	3.8	154	2	0
79	2	45	0	0	0	0	0	0	0	85	165	31.2213	98	0.3	20	16.3333	93	91	2	0.0215054	0.351254	1	95	98	97	326.667	35.1254	2.15054	122.96	0.88	140	4.3	43.2	10.5	372	2	2
80	1	70	0	0	0	0	0	0	0	55	155	22.8928	100	0.3	14	23.8095	92	76	16	0.173913	4.14079	1	80	64		333.333	414.079	17.3913	201.27	1.44	106	4.9	40.1	10.5	91	2	9
81	2	69	0	1	0	0	0	0	0	64	155	26.6389	95	0.5	38	5	74	76	-2	-0.027027	-0.135135	0				190	-13.5135	-2.7027	235	0.95	134	3.5	24.2	19.4	525	2	11
82	2	67	1	1	0	1	0	0	0	75	163	28.2284	95	0.5	38	5	90	98	-8	-0.0888889	-0.444444	0				190	-44.4444	-8.88889	52.25	1.01	137	4	41.4	5.9	133	2	8
83	1	75	0	0	0	0	0	0	0	65	170	22.4913	97	0.3	20	16.1667	90	70	20	0.222222	3.59259	1	60	78	60	323.333	359.259	22.2222	27.53	0.86	132	3.1	45.5	3.7	97	1	7
84	1	38	0	0	0	0	0	0	0	94	170	32.526	97	0.3	18	17.963	94	70	24	0.255319	4.58629	1	68	60	60	323.333	458.629	25.5319	0.33	0.8	134	4.5	42	13.5	383	1	0
85	1	61	0	0	0	0	0	0	0	67	163	25.2174	100	0.5	20	10	82	76	6	0.0731707	0.731707	1	76	76	80	200	73.1707	7.31707	59.22	1.07	137	4.5	44.8	11.6	452	2	6
86	1	62	1	1	0	1	0	0	old CVA	68	175	22.2041	95	0.6	39	4.05983	83	122	-39	-0.46988	-1.90763	0				158.333	-190.763	-46.988	17.51	1.76	137	4.1	23.7	4.7	150	3	10
87	1	47	0	0	0	0	0	0	0	64	168	22.6757	98	0.3	19	17.193	86	70	16	0.186047	3.19869	1	79	62	70	326.667	319.869	18.6047	20.49	1.4	132	3.1	44.8	4.3	121	2	3
88	2	47	1	1	0	1	0	0	0	90	163	33.8741	95	0.4	18	13.1944	100	64	36	0.36	4.75	1	78	76	64	237.5	475	36	128.7	0.7	136	3.3	38.7	7.4		2	3
89	2	56	0	0	0	0	0	0	0	79	156	32.4622	97	0.3	20	16.1667	80	68	12	0.15	2.425	1	60	72	72	323.333	242.5	15	129.82	0.8	139	3.8	41.2	6.1	324	1	3
90	1	67	1	1	0	1	0	0	0	87	168	30.8248	95	0.35	18	15.0794	80	70	10	0.125	1.88492	1	70	80	88	271.429	188.492	12.5	85.59	1.11	135	3.4	39.1	6.7	112	2	6
91	1	71	1	1	0	1	0	0	BPH, gout	85	170	29.4118	96	0.6	24	6.66667	76	92	-16	-0.210526	-1.40351	0				160	-140.351	-21.0526	36.7	1.73	135	3.5	33.8	2.8	109	3	11
92	2	46	0	0	0	0	0	0	0	81	162	30.8642	99	0.21	20	23.5714	100	64	36	0.36	8.48571	1	58	70	76	471.429	848.571	36	2.46	0.64	139	3.3	40.5	10.9	358	1	3
93	2	73	1	1	0	1	0	0	0	60	150	26.6667	96	0.5	24	8	86	84	2	0.0232558	0.186047	0				192	18.6047	2.32558	10.35	1.33	137	4.3	40	4.2	82	3	5
94	1	85	0	0	0	0	0	1	0				96	0.21	18	25.3968	80	74	6	0.075	1.90476	1	70	68		457.143	190.476	7.5	41.51	1.5	138	3.9	33.4	5.9	143	1	8
95	1	76	0	0	0	0	0	0	0				97	0.4	20	12.125	100	66	34	0.34	4.1225	1	70	68	90	242.5	412.25	34	44.39	0.6	138	3.1	48.7	8.5	188	2	8
96	1	81	1	1	0	0	0	0	0				95	0.5	23	8.26087	78	96	-18	-0.230769	-1.90635	0				190	-190.635	-23.0769	20.99	1.15	127	3.6	34.9	5.4	127	2	8
97	2	84	0	1	0	0	0	0	0	50	154	21.0828	100	0.4	20	12.5	90	70	20	0.222222	2.77778	1	72	68	60	250	277.778	22.2222	14.08	0.88	129	4.3	31.1	2.8	240	2	10
98	2	75	1	1	0	1	0	0	0				97	0.4	16	15.1562	82	66	16	0.195122	2.95732	1	78	65	68	242.5	295.732	19.5122	23.63	1.03	133	4.8	31.6	14.1	316	2	6
99	2	68	1	1	0	1	0	0	NASH	52	153	22.2137	100	0.4	16	15.625	120	92	28	0.233333	3.64583	1	96	80	85	250	364.583	23.3333	98.93	0.76	140	4	34.6	3.4	262	2	7
100	2	70	1	1	0	1	0	0	0	65	158	26.0375	100	0.4	20	12.5	80	76	4	0.05	0.625	1	80	76	70	250	62.5	5	49.92	5.95	139	3.4	35.5	4.7	160	6	8
101	1	87	0	0	0	0	0	0	0				96	0.5	26	7.38462	114	120	-6	-0.0526316	-0.388664	0				192	-38.8664	-5.26316	124	1.35	133	4.1	40.4	5.3	124	3	11
102	1	66	1	1	0	1	0	0	0	76	170	26.2976	95	0.3	24	13.1944	96	85	11	0.114583	1.51186	1	65	76	78	316.667	151.186	11.4583	128.2	1.02	135	4	43.2	2.8	139	1	9
103	2	78	1	1	0	1	0	0	0	55	155	22.8928	93	0.3	19	16.3158	104	70	34	0.326923	5.33401	1	76	70	70	310	533.401	32.6923	146	1.38	137	4	41.2	13.4	242	2	8
104	1	44	0	0	0	0	0	0	0	67	155	27.8876	99	0.4	20	12.375	90	66	24	0.266667	3.3	1	60	60	0	247.5	330	26.6667	11.64	0.6	138	4.3	42	5	199	2	0
105	1	29	0	0	0	0	0	0	0	90	165	33.0579	97	0.3	20	16.1667	100	78	22	0.22	3.55667	1	80	80	60	323.333	355.667	22	266.34	0.68	143	3.8	31.3	4.4	374	1	0
106	2	67	0	0	0	0	0	0	0	60	155	24.974	100	0.3	22	15.1515	84	62	22	0.261905	3.96825	1	60	78	74	333.333	396.825	26.1905	58.3	0.66	136	3.4	38.8	8.2	216	1	6
107	1	68	0	0	0	0	0	1	0	53	171	18.1252	99	0.3	20	16.5	98	78	20	0.204082	3.36735	1	80	78	78	330	336.735	20.4082	145.8	0.95	141	4.1	40	4.9	132	1	5
108	1	31	0	0	0	0	0	0	0	82	175	26.7755	100	0.4	18	13.8889	96	72	24	0.25	3.47222	1	76	72	70	250	347.222	25	73.96	1.32	139	3.2	38	4.5	114	3	1
109	2	65	0	1	0	0	0	0	0	70	150	31.1111	95	0.5	27	7.03704	108	75	33	0.305556	2.15021	0				190	215.021	30.5556	18.71	0.87	139	2.7	39.4	4.9	123	2	8
110	1	74	0	0	0	0	0	0	BPH	70	172	23.6614	96	0.4	18	13.3333	120	62	58	0.483333	6.44444	1	80	86	88	240	644.444	48.3333	89.43	1.23	135	3.3	43	7.2	98	3	8
111	2	73	0	0	0	1	0	0	0	47	150	20.8889	100	0.4	20	12.5	70	90	-20	-0.285714	-3.57143	1	70	0	0	250	-357.143	-28.5714	86	0.88	136	3.8	37.7	7.2	190	2	5
112	1	52	0	0	0	0	0	0	gout	75	172	25.3515	96	0.3	20	16	100	74	26	0.26	4.16	1	88	64	72	320	416	26	8.26	1.6	139	4	45.3	3.9	172	2	4
113	1	62	0	0	0	0	0	0	0	66	175	21.551	95	0.4	20	11.875	80	62	18	0.225	2.67188	1	60	60	63	237.5	267.188	22.5	108.74	1.15	136	3.5	42.1	3.8	199	2	3
114	1	63	1	1	0	1	0	0	old CVA	50	154	21.0828	98	0.3	23	14.2029	110	74	36	0.327273	4.64822	1	78	78	76	326.667	464.822	32.7273	23.03	1.08	136	3.3	41.5	3.3	151	1	6
115	2	73	1	1	0	1	0	0	AF				100	0.4	22	11.3636	98	90	8	0.0816327	0.927644	1	80	94	100	250	92.7644	8.16327	160.79	0.89	138	3.8	27.7	7	489	2	7
116	2	35	0	0	0	0	0	0	0	84	160	32.8125	98	0.3	20	16.3333	90	60	30	0.333333	5.44444	1	58	60	65	326.667	544.444	33.3333	31.05	0.51	140	3.3	36.3	8.1	478	1	3
117	1	52	0	1	0	0	0	0	0	97	165	35.629	100	0.4	20	12.5	92	60	32	0.347826	4.34783	1				250	434.783	34.7826	48.88	1.02	136	3	41.3	5.3	185	2	3
118	2	69	0	1	0	1	0	0	0	65	160	25.3906	99	0.4	21	11.7857	65	49	16	0.246154	2.9011	1	56	59	45	247.5	290.11	24.6154	67.46	0.68	143	3.9	40.7	8.5	192	2	7
119	1	33	0	0	0	0	0	0	0	87	167	31.1951	94	0.4	20	11.75	100	62	38	0.38	4.465	1	60	72	72	235	446.5	38	267.75	0.82	134	3.6	50	6.3	161	2	2
120	1	51	1	0	0	0	0	0	0	60	176	19.3698	98	0.4	20	12.25	80	72	8	0.1	1.225	1	74	60	60	245	122.5	10	5.29	0.64	136	3.9	44.7	4.9	139	2	2
121	1	68	0	0	0	0	0	1	0	53	171	18.1252	98	0.3	18	18.1481	96	66	30	0.3125	5.6713	1	70	76	74	326.667	567.13	31.25	145.8	1	133	4	38.1	5.2	95	1	5
122	2	41	0	0	0	0	0	0	0	67	155	27.8876	99	0.4	18	13.75	90	88	2	0.0222222	0.305556	1	78	60	68	247.5	30.5556	2.22222	11.64	0.6	138	4.3	42	5	199	1	0
123	2	78	1	1	0	1	0	0	0	55	155	22.8928	95	0.3	19	16.6667	80	48	32	0.4	6.66667	1	56	78	78	316.667	666.667	40	1.46	1.38	137	4	41.2	13.4	242	2	6
124	1	76	0	0	0	0	0	0	0				97	0.4	20	12.125	100	60	40	0.4	4.85	1	64	60	60	242.5	485	40	44.39	0.6	138	3.1	48.7	8.5	188	3	8
125	1	71	1	1	0	1	0	0	gout	85	170	29.4118	95	0.5	24	7.91667	68	100	-32	-0.470588	-3.72549	0				190	-372.549	-47.0588	36.7	1.73	135	3.5	33.8	2.8	109	3	13
126	2	74	0	1	0	0	0	0	0				95	0.5	26	7.30769	60	88	-28	-0.466667	-3.41026	0				190	-341.026	-46.6667	241.43	0.91	141	3.6	32.3	24.2	369	2	10
127	2	85	1	1	0	1	0	0	0	84	149	37.8361	92	0.8	28	4.10714	78	82	-4	-0.0512821	-0.210623	0				115	-21.0623	-5.12821	46.48	0.67	139	3.6	40.5	5.2	212	2	7
128	1	71	1	1	0	0	0	0	0	92	175	30.0408	98	0.35	20	14	110	60	50	0.454545	6.36364	1	76	62	72	280	636.364	45.4545	22.18	0.73	116	4	39.7	3.3	140	2	10
129	2	67	0	1	0	0	0	0	0	55	158	22.0317	95	0.5	27	7.03704	90	98	-8	-0.0888889	-0.625514	0				190	-62.5514	-8.88889	107.53	0.68	134	2.8	39	4	118	2	8
130	2	64	1	1	0	1	0	0	0	85	149	38.2866	95	0.5	22	8.63636	76	80	-4	-0.0526316	-0.454545	0				190	-45.4545	-5.26316	76.23	0.56	136	4	36	9.3	286	2	5
131	1	58	0	0	0	0	0	0	0	85	180	26.2346	92	0.4	20	11.5	76	76	0	0	0	1	98	68	70	230	0	0	149.88	0.72	131	3.2	41.5	4.1	188	2	4
132	2	57	1	1	0	0	0	0	SLE	56	155	23.3091	100	0.3	23	14.4928	78	68	10	0.128205	1.85805	1	78	68	62	333.333	185.805	12.8205	11.82	0.68	131	4.3	35.1	4.3	264	1	3
133	1	84	0	0	0	0	0	1	BPH	60	160	23.4375	95	0.3	17	18.6275	88	92	-4	-0.0454545	-0.846702	1	102	106		316.667	-84.6702	-4.54545	18.7	0.85	135	4.2	37.3	6.4	110	1	6
134	1	69	1	1	0	1	0	0	BPH	58	165	21.3039	95	0.5	26	7.30769	90	110	-20	-0.222222	-1.62393	0				190	-162.393	-22.2222	75.91	7.42	134	4	24.5	6	264	2	17
135	1	70	0	0	0	0	0	0	0	75	175	24.4898	97	0.3	16	20.2083	90	76	14	0.155556	3.14352	1	74	80	76	323.333	314.352	15.5556	89.73	1.2	132	3	39.8	4.7	129	2	6
136	2	59	0	0	0	0	0	0	0	74	150	32.8889	95	0.5	31	6.12903	78	82	-4	-0.0512821	-0.314309	0				190	-31.4309	-5.12821	59.02	0.69	138	2.8	42.9	5.8	182	2	6
137	1	70	1	1	0	1	0	0	gout	56	165	20.5693	96	0.3	22	14.5455	84	68	16	0.190476	2.77056	1	66	80	88	320	277.056	19.0476	21.22	1.03	138	3.6	40.6	5.3	106	1	5
138	2	79	0	0	0	0	0	0	0	70	160	27.3438	99	0.3	20	16.5	72	86	-14	-0.194444	-3.20833	1	80	86	78	330	-320.833	-19.4444	13.06	0.57	140	2.8	36.9	4.9	187	1	9
139	2	59	1	1	0	1	1	0	0	74	155	30.8012	99	0.21	16	29.4643	58	54	4	0.0689655	2.03202	1	60	62	58	471.429	203.202	6.89655	147.39	2.57	138	3.3	39.2	5.3	152	0	12
140	2	42	0	0	0	0	0	0	0	84	165	30.854	95	0.4	20	11.875	72	76	-4	-0.0555556	-0.659722	1	76	70	80	237.5	-65.9722	-5.55556	56.78	0.9	140	3.3	43.7	5	160	2	7
141	1	59	0	1	0	1	0	0	0	71	167	25.4581	98	0.4	16	15.3125	100	72	28	0.28	4.2875	1	70	76	70	245	428.75	28	22.9	1.24	132	3.7	43	12.3	270	1	5
142	2	54	0	0	0	0	0	0	occular MG				96	0.4	21	11.4286	78	50	28	0.358974	4.10256	1	58	60	60	240	410.256	35.8974	318.12	0.68	141	3.7	41.7	5.7	224	2	2
143	2	30	1	1	0	1	0	0	0	96	152	41.5512	96	0.3	20	16	98	80	18	0.183673	2.93878	1	76	88	92	320	293.878	18.3673	36.38	0.54	131	3.4	36.9	9.8	581	1	3
144	2	56	1	1	0	0	0	0	0	73	156	29.9967	99	0.3	12	27.5	76	60	16	0.210526	5.78947	1	62	70	72	330	578.947	21.0526	38.05	0.76	136	3.7	35.1	11.9	404	1	3
145	1	65	1	1	0	1	0	0	0	68	168	24.093	96	0.3	12	26.6667	72	62	10	0.138889	3.7037	1	60	66	70	320	370.37	13.8889	61.58	1.1	137	3.5	42.5	6.3	165	1	5
146	1	43	1	1	0	0	0	0	0	107	170	37.0242	99	0.4	16	15.4688	120	94	26	0.216667	3.35156	1	92	90	98	247.5	335.156	21.6667	10.71	0.72	130	4.5	39.7	10.9	405	2	2
147	1	47	0	1	0	0	0	0	0				96	0.4	22	10.9091	76	70	6	0.0789474	0.861244	1	76			240	86.1244	7.89474	28.96	1.2	136	4.2	45.1	14.7	369	3	0
148	1	70	0	1	0	0	0	0	BPH	160	66	367.309	95	0.3	21	15.0794	88	86	2	0.0227273	0.342713	1	82	90	94	316.667	34.2713	2.27273	213.52	0.83	127	4.2	38.2	13.4	350	1	7
149	2	59	0	0	0	1	0	0	fatty liver	58	155	24.1415	100	0.21	20	23.8095	90	70	20	0.222222	5.29101	1	90	92	86	476.19	529.101	22.2222	107.43	0.59	133	3	43.2	7.9	353	0	6
150	1	56	0	1	0	1	0	0	0	65	167	23.3067	100	0.35	23	12.4224	110	92	18	0.163636	2.03275	1	82	92	84	285.714	203.275	16.3636	103.32	1.21	136	2.8	40.9	6.1	115	3	7
151	1	43	0	0	0	0	1	0	0	66	172	22.3094	100	0.21	16	29.7619	86	66	20	0.232558	6.92137	1	78	74	80	476.19	692.137	23.2558	21.35	1.22	137	3.6	35.5	9.1	242	0	0
152	1	28	0	0	0	0	0	0	0	48	160	18.75	95	0.4	15	15.8333	64	80	-16	-0.25	-3.95833	1	78	84	86	237.5	-395.833	-25	23.03	4.14	124	6.8	43.9	21.8	16	5	17
153	2	78	1	1	0	1	0	0	0	50	150	22.2222	97	0.21	20	23.0952	110	98	12	0.109091	2.51948	1	98	100	110	461.905	251.948	10.9091	41.18	2.39	138	5.1	32	11.1	136	2	10
154	2	74	0	1	0	0	1	0	0	67	160	26.1719	95	0.5	28	6.78571	80	96	-16	-0.2	-1.35714	0				190	-135.714	-20	17.38	1.4	135	3.6	38.6	7.8	191	2	8
155	1	88	0	0	0	0	1	0	0	45	150	20	90	0.3	20	15	102	82	20	0.196078	2.94118	1	78	94	82	300	294.118	19.6078	73.25	1.37	133	4.1	38.5	9.9	219	2	8
156	2	66	1	1	0	0	0	0	0				97	0.3	20	16.1667	84	76	8	0.0952381	1.53968	1	74	72	68	323.333	153.968	9.52381	6.49	2.52	140	3.6	33.8	6.8	266	3	7
157	1	66	0	0	0	0	0	0	0	55	165	20.202	96	0.3	18	17.7778	78	82	-4	-0.0512821	-0.911681	1	90	92	90	320	-91.1681	-5.12821	43.14	1.56	141	4.4	37	20	323	2	9
158	1	81	0	0	0	0	0	0	0	60	160	23.4375	95	0.4	28	8.48214	84	90	-6	-0.0714286	-0.605867	0				237.5	-60.5867	-7.14286	230.18	1.37	141	4	31.3	16	252	3	10
159	2	86	0	1	0	1	0	0	old CVA	40	153	17.0874	97	0.21	23	20.0828	78	72	6	0.0769231	1.54483	1	68	78	80	461.905	154.483	7.69231	8.41	1.14	143	3.5	37.2	4.7	205	0	8
160	1	65	0	1	0	0	0	0	0	70	156	28.764	100	0.21	17	28.0112	102	68	34	0.333333	9.33707	1	68	78	76	476.19	933.707	33.3333	221.15	1.4	138	3.9	36.3	9.3	169	1	7
161	2	94	1	0	0	1	0	0	0				100	0.21	18	26.455	110	78	32	0.290909	7.69601	1	72	70	76	476.19	769.601	29.0909	3.47	0.74	120	4.1	35.9	3.2	97	0	10
162	1	80	0	1	0	1	1	0	0				99	0.21	14	33.6735	90	70	20	0.222222	7.48299	1	60	60	66	471.429	748.299	22.2222	63.71	1.74	142	3.3	40.9	5.5	164	1	9
163	2	57	1	1	0	1	1	0	0	51	150	22.6667	98	0.4	20	12.25	94	66	28	0.297872	3.64894	1	66	80	88	245	364.894	29.7872	3.78	5.35	130	4.6	29.5	5.4	366	6	14
164	2	80	0	1	0	1	0	0	0	85	160	33.2031	97	0.21	18	25.6614	70	58	12	0.171429	4.39909	1	68	68	66	461.905	439.909	17.1429	6.08	1.17	136	4.9	37.2	3.8	255	0	6
		16.0533
		61.128
		164
		61.4741
